# Supplementary material for: Crystal structures of SAMHD1 inhibitor complexes reveal the mechanism of water-mediated dNTP hydrolysis
Source: Nat Commun. 2020 Jun 23;11:3165. doi: 10.1038/s41467-020-16983-2 (PMC7311409; doi:10.1038/s41467-020-16983-2)
Supplement: Supplementary file 3 — Source Data [file 41467_2020_16983_MOESM3_ESM.xlsx]

## Sheet: Figure 1b
dATP
	Rate / [Samhd1] (s-1)
[dATP] (mM)	Experiment 1	Experiment 2	Experiment 3
0	0	0	0
0.0125	0.061133	0.064174	0.073833
0.025	0.124087	0.126286	0.140632
0.05	0.187778	0.204571	0.223222
0.075	0.254779	0.261116	0.267666
0.1	0.273142	0.287152	0.304358
0.15	0.307014	0.317743	0.344113
0.25	0.351577	0.342963	0.353751
0.35	0.3424	0.359806	0.373952
0.5	0.358232	0.356732
0.75	0.366042	0.369679	0.393825
1	0.340202	0.347826	0.374706
dAMPNPP
	Rate / [Samhd1] (s-1)
[dAMPNPP] (mM)	Experiment 1	Experiment 2	Experiment 3
0	0	0	0
0.125	-0.00065	-0.00011	-0.00013
0.25	-0.00082	-0.00023	-0.00052
0.5	-0.00019	-0.00025	-0.00033
0.75	-0.00123	-0.00089	-0.00105
1	-0.0006	-0.00119	-0.00071

## Sheet: Figure 1c
dAMPNPP	Rate / [Samhd1] (s-1)
	Experiment 1			Experiment 2			Experiment 3
[dAMPNPP] (µM)	1 mM TTP	0.3 mM TTP	0.1 mM TTP	1 mM TTP	0.3 mM TTP	0.1 mM TTP	1 mM TTP	0.3 mM TTP	0.1 mM TTP
0	0.434168	0.361381	0.248522	0.516045	0.477916	0.39849	0.424182	0.382766	0.270984
0.375	0.409164	0.312599	0.196581	0.517883	0.422916	0.293524	0.403877	0.332842	0.209643
0.75	0.390388	0.283716	0.166199	0.493566	0.366972	0.227193	0.384534	0.289592	0.165947
1.5	0.338376	0.241556	0.160862	0.436836	0.33071	0.200076	0.347979	0.276224	0.13488
3	0.326097	0.186443	0.0940499	0.426687	0.244643	0.13075	0.299592	0.184375	0.0898379
6	0.25161	0.133932	0.0632418	0.363544	0.178779		0.249378	0.130969	0.0618928
12	0.185558	0.0843586	0.0435867	0.252489	0.115909	0.0583359	0.206349	0.0914205	0.0420136
20	0.15707	0.0618159	0.0297265	0.185204	0.0819717	0.0396482	0.148448	0.0656781	0.029992
35	0.108969	0.0457171	0.0223614	0.138865	0.0688011	0.029864	0.117351	0.048189	0.0252055
50	0.0855929	0.0344456	0.0167728	0.111571	0.0459125	0.022133	0.0854959	0.0372449	0.0177158
75	0.0645472	0.0273987	0.0118374	0.0898978	0.0369571	0.0185801	0.0692347	0.0299943	0.0147831
100	0.0550049	0.0223	0.00960887	0.0817992	0.0316822	0.015782	0.0585405	0.0249679	0.0124644
dCMPNPP	Rate / [Samhd1] (s-1)
	Experiment 1			Experiment 2			Experiment 3
[dCMPNPP] (µM)	1 mM TTP	0.3 mM TTP	0.1 mM TTP	1 mM TTP	0.3 mM TTP	0.1 mM TTP	1 mM TTP	0.3 mM TTP	0.1 mM TTP
0	0.427631	0.381689	0.293261	0.440016	0.359001	0.269967	0.435975	0.374551	0.312267
0.075	0.421123	0.332583	0.212334	0.426871	0.33362	0.211057	0.41734	0.333079	0.207513
0.15	0.388557	0.282541	0.138562	0.40736	0.278356	0.145353	0.398607	0.280927	0.15259
0.3	0.348323	0.21923	0.0938085	0.37268	0.220923	0.0959671	0.369401	0.197818	0.100097
0.6	0.305592	0.149344	0.0540737	0.34431	0.146091	0.0521984	0.324844	0.145895	0.0600049
1.2	0.231161	0.0793452	0.0272222	0.181782		0.0276039	0.185223	0.0863355	0.0320842
2.4	0.119678	0.0428088	0.0182854	0.114399	0.0425869	0.0190364	0.120452	0.0390091	0.0204896
4	0.0771152	0.0240591	0.0134234	0.0811318	0.0272262	0.0138883	0.08881	0.0269536	0.0152121
7	0.0488249	0.0202491	0.0102959	0.0510778	0.0225281	0.0108264	0.0566018	0.0242674	0.011425
10	0.0373092	0.0172882	0.00836719	0.0414225	0.0175537	0.00889491	0.0415619	0.0189684	0.00964015
15	0.0311642	0.0134008	0.00664658	0.026405	0.0133431	0.00673295	0.0337905	0.0156187	0.00795541
20	0.0297176	0.0119089	0.00541552	0.027166	0.0119823	0.00509154	0.0322618	0.0139712	0.00660124
dGMPNPP	Rate / [Samhd1] (s-1)
	Experiment 1			Experiment 2			Experiment 3
[dGMPNPP] (µM)	1 mM TTP	0.3 mM TTP	0.1 mM TTP	1 mM TTP	0.3 mM TTP	0.1 mM TTP	1 mM TTP	0.3 mM TTP	0.1 mM TTP
0	0.46486	0.367666	0.296724	0.433811	0.345872	0.2872	0.480829	0.425294	0.34515
0.075	0.411506	0.296757	0.172673	0.395618	0.293596	0.173988	0.448531	0.378333	0.211976
0.15	0.369753	0.21577	0.10448	0.365327	0.221022	0.111005	0.453448	0.292312	0.151888
0.3	0.344526	0.165939	0.0646287	0.339601	0.166027	0.0653154	0.402583	0.216299	0.0854798
0.6	0.271736	0.089792	0.0416698	0.265023	0.103909	0.0407045	0.263558	0.12463	0.0497466
1.2	0.160373	0.0530412	0.0283939	0.167275	0.0519444	0.0270541	0.199275	0.0676309	0.0326748
2.4	0.0868113	0.0352058	0.0193087	0.0984742	0.0340456	0.0190671	0.121542	0.0404758	0.022314
4	0.0628733	0.025095	0.0149506	0.0626682	0.0234645	0.0147963	0.0833583	0.0286358	0.0164176
7	0.046277	0.0223241	0.0108572	0.0464463	0.0224245	0.0107559	0.0530802	0.0268592	0.011679
10	0.0338843	0.0162408	0.00870122	0.0305501	0.0154316	0.00838441	0.0422825	0.0200892	0.00910727
15	0.0269103	0.0130223	0.00668934	0.0274449	0.0133767	0.00717602	0.0354408	0.0154167	0.00721447
20	0.0233973	0.0117387	0.00584252	0.0232811	0.0112948	0.00587896	0.0331373	0.0128303	0.0059243
TMPNPP	Rate / [Samhd1] (s-1)
	Experiment 1			Experiment 2			Experiment 3
[TMPNPP] (µM)	1 mM TTP	0.3 mM TTP	0.1 mM TTP	1 mM TTP	0.3 mM TTP	0.1 mM TTP	1 mM TTP	0.3 mM TTP	0.1 mM TTP
0	0.402627	0.360548	0.284854	0.457521	0.407623	0.297907	0.404157	0.368081	0.297411
0.375	0.365057	0.291682	0.158671	0.414753	0.300956	0.1888	0.357431	0.283846	0.181312
0.75	0.355707	0.228552	0.127431	0.383039	0.249045	0.138539	0.346255	0.237292	0.138103
1.5	0.301319	0.181233	0.0981503	0.3366	0.18459	0.105266	0.294086	0.185026	0.0990367
3	0.249223	0.125032	0.0709352	0.281659	0.126195	0.0649951	0.242376	0.132607	0.0734814
6	0.177307	0.08645	0.0448293	0.209988	0.0901466	0.0444849	0.192617	0.0910428	0.0456666
12	0.133412	0.0581947	0.0304098	0.142304	0.056904	0.0283523	0.124964	0.0613989	0.030225
20	0.0827982	0.0399108	0.0215964	0.1043	0.0499659	0.0207874	0.105263	0.0421757	0.0220624
35	0.0775436	0.0355139	0.0166638	0.0737928	0.0310445	0.0148054	0.0710236	0.0350224	0.0159567
50	0.0582868	0.0269	0.0134467	0.0568188	0.0262425	0.0119077	0.0560356	0.0262354	0.0119685
75	0.0424974	0.0193793	0.0101613	0.0436011	0.0194505	0.0091196	0.0441578	0.019992	0.00921
100	0.0390114	0.0167284	0.00806187	0.0374323	0.0167815	0.00781594	0.0357929	0.0168922	0.00867941

## Sheet: Figure 2b
		kcat (s-1)
Substrate dNTP or analogue	+/- dATP	Experiment 1	Experiment 2	Experiment 3	Mean	Standard deviation
dATP	-	0.768	0.874	0.951	0.864	0.092
dGTP		0.557	0.766		0.662	0.148
TTP		1.478	1.373		1.426	0.075
dCTP		0.494	0.648		0.571	0.108
dApCpp	-	0.15	0.277		0.213	0.09
dGpCpp		0.322	0.206		0.264	0.082
TpCpp		0.392	0.377		0.384	0.011
dCpCpp		0.081	0.069		0.075	0.008
dApCpp	+dATP	0.329	0.381		0.355	0.037
dGpCpp		0.264	0.192	0.241366	0.232	0.037
TpCpp		0.357	0.44326	0.526295	0.442	0.0846528
dCpCpp		0.158	0.19	0.276	0.208	0.0610246

## Sheet: Figure 6ab
	kcat (s-1)
Mutant	Experiment 1	Experiment 2	Experiment 3	Experiment 4	Mean	Standard Deviation
Wild type	0.768	0.874	0.951		0.864	0.092
H233A	0.0036	0.00303	0.00264		0.00309	0.00048
H215A	*				*	*
D218A	0.0241	0.0229	0.0219	0.02	0.0222	0.0017
*not determined

## Sheet: Suppl Fig 4bc
wt-SAMHD1+GTP
	Rate / [Samhd1] (s-1)
[TTP] (mM)	Experiment 1	Experiment 2	Experiment 3	Experiment 4
0	0	0	0	0
0.02	0.08	0.07	0.08	0.07
0.05	0.17	0.16	0.15	0.13
0.1	0.24	0.24	0.4	0.19
0.2	0.32	0.29	0.44	0.26
0.4	0.37	0.33	0.35	0.45
0.6	0.39	0.38	0.31	0.44
1	0.41	0.45	0.38	0.31
wt-SAMHD1+XTP
	Rate / [Samhd1] (s-1)
[TTP] (mM)	Experiment 1	Experiment 2	Experiment 3	Experiment 4
0	0	0	0	0
0.02	0.00249	0.00086	0.00096	0.00108
0.05	0.00396	0.00283	0.00358	0.00339
0.1	0.00647	0.00349	0.00469	0.00445
0.2	0.01023	0.00668	0.00741	0.00847
0.4	0.01022	0.00736	0.01023	0.01105
0.6	0.01598	0.01131	0.01213	0.0133
1	0.01641	0.01312	0.01368	0.01479
D137N-SAMHD1+GTP
	Rate / [Samhd1] (s-1)
[TTP] (mM)	Experiment 1	Experiment 2	Experiment 3
0	0	0	0
0.02	-1e-05	-0.00044	0.0009
0.05	0.00177	-0.00035	0.00113
0.1	0.00021	0.00087	0.00133
0.2	0.00138	0.00221	0.00261
0.4	0.00493	0.00395	0.00523
0.6	0.00527	0.00497	0.00602
1	0.00828	0.00817	0.00988
D137N-SAMHD1+XTP
	Rate / [Samhd1] (s-1)
[TTP] (mM)	Experiment 1	Experiment 2	Experiment 3	Experiment 4
0	0	0	0	0
0.02	0.01464	0.01241	0.01348	0.00981
0.05	0.08027	0.0686	0.04765	0.05586
0.1	0.18083	0.17249	0.12568	0.14462
0.2	0.29549	0.26038	0.20019	0.22702
0.4	0.40585	0.38378	0.29111	0.32834
0.6	0.48868	0.40656	0.31767	0.40579
1	0.53867	0.48027	0.35695	0.46636

## Sheet: Suppl Fig6ab
Magnesium
	Rate / [Samhd1] (s-1)
[TTP] (uM)	Experiment 1	Experiment 2	Experiment 3	Experiment 4	Mean	Standard Deviation
12.5	0.0191691	0.0293161	0.0418098	0.0182264	0.0271303	0.0109989
25	0.045702	0.0894942	0.0787327	0.0327504	0.0616698	0.0268119
50	0.0950809	0.0332318	0.0687951	0.0963891	0.0733742	0.0296268
75	0.135264	0.120374	0.1483	0.117237	0.130294	0.0143507
100	0.15217	0.145423	0.188824	0.167803	0.163555	0.0192785
150	0.179319	0.137625	0.192647	0.291105	0.200174	0.0649932
250	0.203285	0.204562	0.26977	0.284206	0.240456	0.0425969
350	0.221299	0.21375	0.267486	0.313137	0.253918	0.046074
500	0.268679	0.223015	0.309904	0.259934	0.265383	0.0356729
700	0.253501	0.254658	0.316668	0.27182	0.274162	0.0295494
1000	0.277934	0.252326	0.31516	0.262753	0.277043	0.0275005
Manganese
	Rate / [Samhd1] (s-1)
[TTP] (uM)	Experiment 1	Experiment 2	Mean	Standard Deviation
12.5	0.0303021	0.0385681	0.0344351	0.00584498
25	0.0581206	0.0579298	0.0580252	0.00013494
50	0.0878157	0.103998	0.0959069	0.0114427
75	0.108201	0.126933	0.117567	0.0132459
100	0.117085	0.13229	0.124687	0.0107513
150	0.12154	0.154723	0.138131	0.0234638
250	0.139319	0.161796	0.150557	0.0158941
350	0.137382	0.184787	0.161085	0.0335205
500	0.151544	0.168339	0.159942	0.0118757
700	0.163743	0.186796	0.17527	0.0163006
1000	0.172456	0.20676	0.189608	0.0242565
